# Supplementary material for: Malignant Melanoma: An Overview, New Perspectives, and Vitamin D Signaling
Source: Cancers (Basel). 2024 Jun 18;16(12):2262. doi: 10.3390/cancers16122262 (PMC11201527; doi:10.3390/cancers16122262)
Supplement: Supplementary file 1 [file cancers-16-02262-s001.zip › Supplemental table 1.xlsx]

## Sheet: Sheet1
Canonical Pathways	VDR-/- vs VDR+/+	Diseases and Bio Functions	VDR-/- vs VDR+/+	Upstream Regulators	VDR-/- vs VDR+/+
Cardiac Hypertrophy Signaling (Enhanced)	2.4	Cellular infiltration by granulocytes	2.885	F2	3.177			stimulation
NF-κB Signaling	1.667	Cell movement of granulocytes	2.757	IL4	2.933			inhibition
IL-6 Signaling	1.633	Cell movement of neutrophils	2.754	Tnf (family)	2.918
Fc Epsilon RI Signaling	1.414	Cell movement of phagocytes	2.694	E2F3	2.899
P2Y Purigenic Receptor Signaling Pathway	1.342	Recruitment of cells	2.69	phorbol myristate acetate	2.866
Type I Diabetes Mellitus Signaling	1.342	Migration of macrophages	2.675	CG	2.84
ERK/MAPK Signaling	1.134	Infiltration by neutrophils	2.663	tributyrin	2.828
IL-8 Signaling	1	Migration of phagocytes	2.611	PRKCD	2.64
Synaptic Long Term Depression	1	Mobilization of Ca2+	2.585	decitabine	2.618
Role of Pattern Recognition Receptors in Recognition of Bacteria and Viruses	1	Damage of kidney	2.557	leukotriene D4	2.598
VEGF Family Ligand-Receptor Interactions	1	Damage of genitourinary system	2.557	cisplatin	2.588
eNOS Signaling	0.816	Injury of kidney	2.54	RXRA	2.573
cAMP-mediated signaling	0.816	Mobilization of cells	2.43	RAF1	2.569
Aldosterone Signaling in Epithelial Cells	0.816	Leukocyte migration	2.421	C5	2.561
Endocannabinoid Neuronal Synapse Pathway	0.816	Cell movement of myeloid cells	2.362	GLI1	2.506
Melatonin Signaling	0.816	Cell movement of rhabdomyosarcoma cell lines	2.36	OSM	2.476
GP6 Signaling Pathway	0.707	Survival of organism	2.325	laminaran	2.449
Neuroinflammation Signaling Pathway	0.632	Neoplasia of cells	2.259	Ins1	2.437
Synaptogenesis Signaling Pathway	0.632	Binding of tumor cell lines	2.259	poly rI:rC-RNA	2.436
TGF-β Signaling	0.447	Metabolism of cyclic nucleotides	2.244	hyaluronic acid	2.423
14-3-3-mediated Signaling	0.447	Biosynthesis of cyclic nucleotides	2.244	trichostatin A	2.416
Sperm Motility	0.378	Cell movement of leukocytes	2.179	5-hydroxytryptamine	2.412
STAT3 Pathway	0.378	Release of eicosanoid	2.178	norepinephrine	2.377
Induction of Apoptosis by HIV1	0.378	Recruitment of myeloid cells	2.168	CD40LG	2.369
Phospholipases	-0.378	Migration of rhabdomyosarcoma cell lines	2.164	EDN1	2.366
Agrin Interactions at Neuromuscular Junction	-0.378	Cellular infiltration by myeloid cells	2.155	FOXO3	2.362
Colorectal Cancer Metastasis Signaling	-0.447	Chemotaxis	2.129	A23187	2.354
Osteoarthritis Pathway	-1	Release of leukotriene	2.117	hydrogen peroxide	2.308
LPS/IL-1 Mediated Inhibition of RXR Function	-1	Homing of cells	2.084	CEBPB	2.289
Estrogen Biosynthesis	-1	Interaction of tumor cell lines	2.08	TGFB2	2.277
		Generation of reactive oxygen species	2.046	NFkB (complex)	2.263
		Synthesis of cyclic AMP	2.035	CD44	2.263
		Mobilization of myeloid cells	1.994	MIF	2.234
		Adhesion of immune cells	1.987	CREBBP	2.216
		Cell movement	1.985	IL25	2.216
		Extension of cellular protrusions	1.984	PPARG	2.209
		Cell spreading of neutrophils	1.982	SB 216763	2.207
		Stimulation of stem cells	1.98	N-methyl-D-aspartate	2.207
		Binding of connective tissue cells	1.944	F3	2.191
		Generation of superoxide	1.937	CD36	2.19
		Quantity of phagocytes	1.918	LDL	2.181
		Skin cancer	1.901	salmonella minnesota R595 lipopolysaccharides	2.158
		Growth of lung	1.89	FOXC2	2.157
		Recruitment of leukocytes	1.877	JAK2	2.146
		Cellular infiltration by phagocytes	1.873	IL18	2.145
		Migration of embryonic cells	1.873	NFKB2	2.144
		Activation of leukocytes	1.856	Nfat (family)	2.138
		Cell movement of antigen presenting cells	1.855	TP73	2.04
		Mitogenesis	1.85	ITK	2
		Binding of vascular endothelial cells	1.822	PAF1	2
		Induction of cells	1.82	SEMA7A	2
		Activation of phagocytes	1.808	KLF4	1.994
		Cell movement of embryonic cells	1.803	cyclic AMP	1.993
		Chemotaxis of phagocytes	1.802	IL12B	1.992
		Cell rolling	1.801	S100A8	1.987
		Stimulation of phagocytes	1.777	JUN	1.984
		Development of retina	1.732	(+)-MK-801	1.982
		Stimulation of cells	1.721	ITGB1	1.981
		Squamous-cell carcinoma	1.715	ETV4	1.98
		Cell spreading of phagocytes	1.698	cholesterol	1.977
		Activation of myeloid cells	1.696	BRD7	1.974
		Migration of tumor cell lines	1.658	POU5F1	1.972
		Release of lipid	1.655	BACH2	1.969
		Cell movement of tumor cell lines	1.647	PTGS2	1.964
		Cancer of cells	1.64	PGF	1.958
		Activation of granulocytes	1.638	CRH	1.958
		Synaptic transmission	1.637	GRP	1.953
		Growth of lymphoma	1.633	TLR3	1.947
		Release of fatty acid	1.621	F2RL1	1.946
		Stimulation of blood cells	1.613	SOX4	1.943
		Proliferation of bone cells	1.59	IGF1R	1.936
		Chemotaxis of neutrophils	1.587	MAP2K3	1.935
		Cytosis of blood cells	1.583	HGF	1.921
		Leukocytosis	1.568	cytokine	1.914
		Growth of bone tissue	1.567	TP53	1.906
		Binding of leukocytes	1.557	fluoxetine	1.903
		Cell spreading	1.554	lipopolysaccharide	1.899
		Adhesion of blood cells	1.535	oleic acid	1.89
		Chemotaxis of myeloid cells	1.518	EP300	1.873
		Migration of endothelial cell lines	1.517	PDGF BB	1.871
		Maturation of leukocytes	1.51	Ca2+	1.864
		Cell-cell contact	1.504	camptothecin	1.846
		Vascular lesion	1.497	PSEN1	1.801
		Lymphangiogenesis	1.493	IL10RA	1.8
		Chemotaxis of endothelial cells	1.476	S100A9	1.786
		Homing of leukocytes	1.471	GW 4064	1.77
		Atherosclerosis	1.464	TGFB1	1.764
		Arteriosclerosis	1.464	CD40	1.761
		Binding of granulocytes	1.461	MAP3K8	1.757
		Neovascularization	1.445	FOS	1.732
		Binding of lymphatic system cells	1.434	CpG ODN 2006	1.731
		Chemotaxis of leukocytes	1.433	PLAG1	1.71
		Interaction of leukocytes	1.426	IRS1	1.698
		Activation of neutrophils	1.421	TNF	1.684
		Cellular infiltration by leukocytes	1.409	GPER1	1.673
		Adhesion of endothelial cells	1.406	Vegf	1.672
		Respiratory burst of neutrophils	1.405	mycophenolic acid	1.667
		Cell movement of endothelial cells	1.404	entinostat	1.664
		Leukocytosis of granulocytes	1.363	Calmodulin	1.633
		Activation of cells	1.351	isotretinoin	1.633
		Growth of tumor	1.349	Jnk	1.605
		Stimulation of leukocytes	1.346	bucladesine	1.577
		Differentiation of induced regulatory T-lymphocyte	1.342	SPHK1	1.561
		Proliferation of lymphatic endothelial cells	1.342	TGFB3	1.557
		Migration of cells	1.315	ETS1	1.548
		Metabolism of progesterone	1.301	VEGFA	1.543
		Quantity of Ca2+	1.287	palmitic acid	1.513
		Formation of filopodia	1.264	CpG oligonucleotide	1.51
		Stimulation of myeloid cells	1.244	PAX3	1.503
		Neurotransmission	1.243	forskolin	1.5
		Neovascularization of eye	1.242	EGF	1.486
		Growth of malignant tumor	1.237	DNMT1	1.455
		Quantity of metal ion	1.217	TREM1	1.45
		Growth of vessel	1.209	IL1A	1.442
		Deterioration of connective tissue	1.197	EPAS1	1.439
		Adhesion of tumor cells	1.195	cardiotoxin	1.414
		Chemotaxis of carcinoma cell lines	1.192	CEACAM1	1.387
		Binding of myeloid cells	1.189	ETS2	1.369
		Homing of tumor cell lines	1.178	BMP4	1.369
		Migration of lymphatic endothelial cells	1.172	DMD	1.358
		Shape change of neutrophils	1.172	CRNDE	1.342
		Interaction of endothelial cells	1.168	EHF	1.32
		Binding of endothelial cells	1.168	TAC1	1.318
		Occlusion of artery	1.146	KNG1	1.31
		Binding of blood cells	1.134	EGR1	1.308
		Synthesis of fatty acid	1.131	FGF2	1.284
		Secretion of molecule	1.119	sphingosine-1-phosphate	1.276
		Stimulation of granulocytes	1.114	IGFBP2	1.271
		Quantity of neutrophils	1.114	E. coli B5 lipopolysaccharide	1.257
		Proliferation of osteoblasts	1.113	SP1	1.24
		Maturation of cells	1.104	fluticasone propionate	1.233
		Cell movement of macrophages	1.104	isobutylmethylxanthine	1.233
		Neutrophilia	1.104	Salmonella enterica serotype abortus equi lipopolysaccharide	1.229
		Metastasis of cells	1.1	F2R	1.221
		Cellular infiltration	1.095	C5AR1	1.219
		Skin tumor	1.094	CEBPA	1.211
		Shape change of phagocytes	1.091	SMARCA4	1.207
		Migration of muscle cells	1.09	GSK3B	1.198
		Differentiation of plasma cells	1.069	dehydroisoandrosterone	1.188
		Squamous cell tumor	1.067	HOXB9	1.177
		Infertility	1.067	tretinoin	1.176
		Quantity of metal	1.055	pioglitazone	1.17
		Proliferation of cancer cells	1.047	CRP	1.17
		Inflammatory response	1.044	IFNG	1.154
		Proliferation of mesangial cells	1.039	hydrocortisone	1.143
		Advanced extracranial solid tumor	1.034	MAP3K1	1.132
		Binding of professional phagocytic cells	1.034	IGFBP3	1.131
		Interaction of blood cells	1.004	lysophosphatidic acid	1.13
		Extension of filopodia	1	IL17F	1.121
		Expansion of embryonic tissue	0.978	MYB	1.115
		Adhesion of myeloid cells	0.974	MAPK14	1.114
		Acute inflammation of tissue	0.97	KLF11	1.114
		Expansion of cells	0.951	MEF2C	1.109
		Attraction of cells	0.942	STAT5B	1.105
		Quantity of myeloid cells	0.936	NOTCH1	1.103
		Migration of smooth muscle cells	0.913	mir-27	1.091
		Experimentally-induced arthritis	0.899	Tgf beta	1.084
		Adhesion of cancer cells	0.896	CAMP	1.07
		Angiogenesis of lesion	0.887	IGF2BP1	1.067
		Vascularization	0.884	ROCK2	1.067
		Migration of vascular smooth muscle cells	0.88	BMP	1.067
		Quantity of blood cells	0.87	NANOG	1.054
		Proliferation of tumor cells	0.864	IL1B	1.049
		Damage of bone	0.862	IgG	1.041
		Cytosis of blood	0.849	flutamide	1.039
		Survival of rhabdomyosarcoma cell lines	0.849	RELA	1.021
		Synthesis of eicosanoid	0.833	epinephrine	1.018
		Cell movement of melanoma cell lines	0.827	SS18	1
		Occlusion of blood vessel	0.815	SELPLG	1
		Vaso-occlusion	0.815	HOXD3	1
		Cell movement of neuroblastoma cell lines	0.798	alefacept	1
		Chronic inflammatory disorder	0.785	SELP	1
		Adhesion of phagocytes	0.758	ECSIT	1
		Quantity of cells	0.737	PDCD1	1
		Sphere formation of carcinoma cell lines	0.73	INHA	0.993
		Cell movement of cancer cells	0.716	ELANE	0.964
		Activation of central nervous system cells	0.707	PGR	0.961
		Attraction of blood cells	0.701	bleomycin	0.953
		Synthesis of phosphatidylinositol-3,4,5-triphosphate	0.692	TBK1	0.946
		Tensile strength of skin	0.689	APP	0.918
		Quantity of granulocytes	0.678	cis-urocanic acid	0.882
		Inflammation of joint	0.667	AR	0.881
		Permeability of vascular system	0.655	HIF1A	0.863
		Azoospermia	0.653	GATA2	0.839
		Tyrosine phosphorylation of protein	0.649	CTNNB1	0.83
		Cell movement of carcinoma cell lines	0.616	PLG	0.817
		Metabolism of eicosanoid	0.588	PTPRJ	0.816
		Bone mineral density of femur	0.584	EPHB4	0.816
		Quantity of leukocytes	0.58	IL6	0.806
		Stimulation of hematopoietic progenitor cells	0.579	SP3	0.805
		Acute inflammation	0.57	JAG1	0.805
		Secretion of vesicles	0.556	bromodeoxyuridine	0.788
		Binding of sarcoma cell lines	0.529	Pkc(s)	0.771
		Quantity of endothelial cells	0.522	bryostatin 1	0.763
		Differentiation of osteoclasts	0.507	nickel	0.762
		Synthesis of prostaglandin	0.484	ilomastat	0.75
		Metabolism of prostaglandin	0.484	TLR9	0.749
		Cell movement of microglia	0.464	indomethacin	0.711
		Melanoma	0.459	E. coli B4 lipopolysaccharide	0.701
		Cell movement of hepatoma cell lines	0.451	HMGA1	0.701
		Vascularization of absolute anatomical region	0.448	TERT	0.686
		Destruction of joint	0.447	IGF1	0.675
		Aggregation of cells	0.432	PTK2	0.664
		Communication of cells	0.427	NFKB1	0.651
		Migration of carcinoma cell lines	0.425	INHBA	0.64
		Chemoattraction	0.42	TBX5	0.64
		Mitogenesis of tumor cell lines	0.419	crizotinib	0.64
		Eosinophilia	0.378	4-hydroxytamoxifen	0.628
		Respiratory system tumor	0.349	SPARC	0.625
		Anxiety-like behavior	0.342	TWIST1	0.62
		Sepsis	0.277	PPRC1	0.6
		Cell viability of tumor cells	0.275	ciprofibrate	0.588
		Fatty acid metabolism	0.265	NFKBIA	0.571
		Proliferation of B-lymphocyte derived cell lines	0.254	Fcer1	0.568
		Response of granulocytes	0.239	DNMT3A	0.563
		Phosphorylation of L-tyrosine	0.235	IL13	0.56
		Quantity of cyclic nucleotides	0.225	diethylnitrosamine	0.555
		Extraadrenal retroperitoneal tumor	0.218	staurosporine	0.533
		Infarction	0.148	daidzein	0.522
		Aggregation of blood platelets	0.129	TLR7	0.514
		Metabolism of hormone	0.115	8-bromo-cAMP	0.494
		Synthesis of DNA	0.113	FOXA2	0.48
		Rheumatic Disease	0.098	Mapk	0.478
		Differentiation of bone cells	0.032	PLAU	0.478
		Binding of breast cancer cell lines	0.024	NR3C2	0.463
		Inflammation of organ	-0.007	Ccl2	0.447
		Proliferation of lymphatic system cells	-0.037	FSHB	0.447
		Immune response of neutrophils	-0.107	Bvht	0.447
		Expansion of blood cells	-0.107	SRF	0.434
		Growth of hematological system tumor	-0.113	CCR2	0.431
		Cell proliferation of T lymphocytes	-0.132	IFNA2	0.413
		Inflammation of absolute anatomical region	-0.147	OGA	0.408
		Aggregation of blood cells	-0.151	SMAD7	0.407
		Experimental autoimmune encephalomyelitis	-0.162	STAT6	0.392
		Proliferation of immune cells	-0.172	C3	0.391
		Proliferation of lymphocytes	-0.188	ERK	0.384
		Permeability of blood-brain barrier	-0.192	HMOX1	0.384
		Inflammation of body cavity	-0.233	TSC2	0.384
		Proliferation of mononuclear leukocytes	-0.249	SAMSN1	0.378
		Differentiation of bone	-0.265	pyridaben	0.378
		Response of myeloid leukocytes	-0.27	HIPK2	0.378
		Breast or pancreatic cancer	-0.277	glutathione	0.368
		Metabolism of terpenoid	-0.295	RASSF1	0.36
		Mineralization of connective tissue cells	-0.317	PML	0.357
		Skin lesion	-0.329	GW501516	0.346
		Proliferation of blood cells	-0.335	HDAC2	0.342
		Development of endothelial tissue	-0.381	PDLIM2	0.333
		Endothelial cell development	-0.381	NKX2-1	0.312
		Atelectasis	-0.392	TNFRSF1A	0.308
		Myocardial infarction	-0.394	HDAC1	0.308
		Proliferation of sarcoma cells	-0.425	SHH	0.282
		Damage of brain cells	-0.425	sodium orthovanadate	0.277
		Transport of monovalent inorganic cation	-0.492	Immunoglobulin	0.268
		Synthesis of prostaglandin E2	-0.499	capsaicin	0.266
		Inflammation of central nervous system	-0.502	CTGF	0.253
		Urination disorder	-0.618	paraquat	0.243
		Anxiety	-0.661	5-N-ethylcarboxamido adenosine	0.238
		Failure of heart	-0.686	SERPINF1	0.218
		Heart rate	-0.69	HRAS	0.205
		Hypersensitive reaction	-0.691	KMT2D	0.162
		Secretion of protein	-0.707	diphenyleneiodonium	0.159
		Growth of sarcoma	-0.713	spironolactone	0.157
		Development of genitourinary system	-0.787	methyl-beta-cyclodextrin	0.152
		Disorder of blood pressure	-0.845	proteasome inhibitor PSI	0.152
		Sphere formation of tumor cell lines	-0.884	anisomycin	0.14
		Inflammation of respiratory system component	-0.937	stallimycin	0.128
		Quantity of protein in blood	-1.03	STAT5A	0.128
		Damage of hippocampal cells	-1.067	carbonyl cyanide m-chlorophenyl hydrazone	0.128
		Congestive heart failure	-1.067	IL1	0.124
		Hyperplasia of epithelial tissue	-1.079	IKZF1	0.122
		Tachycardia	-1.091	cobalt chloride	0.117
		Insulin-dependent diabetes mellitus	-1.134	progesterone	0.106
		Dehydration of organism	-1.134	MAP2K1	0.083
		Seizure disorder	-1.169	bisindolylmaleimide I	0.07
		Degranulation of mast cells	-1.171	H89	0.059
		Diabetes mellitus	-1.177	cigarette smoke	0.058
		Quantity of plasma cells	-1.213	mifepristone	0.042
		Contraction of cardiac muscle	-1.432	imiquimod	0.019
		Seizures	-1.483	TGFA	0.013
		Quantity of immunoglobulin	-1.512	geldanamycin	0
		Contraction of heart	-1.589	morphine	-0.04
		Contraction of striated muscle	-1.698	DETA-NONOate	-0.042
		Congestion of vasculature	-1.709	dinoprost	-0.043
		Muscle contraction	-1.931	PP2/AG1879 tyrosine kinase inhibitor	-0.044
		Proliferation of activated T lymphocytes	-1.942	cycloheximide	-0.06
		Glucose metabolism disorder	-1.971	glucocorticoid	-0.103
		Apoptosis of muscle cell lines	-2.209	streptozocin	-0.118
				cilostazol	-0.128
				MAFB	-0.128
				STAT3	-0.141
				FOSL1	-0.145
				rosiglitazone	-0.146
				APLN	-0.152
				Wnt	-0.152
				peptidoglycan	-0.153
				FAS	-0.166
				prostaglandin E2	-0.18
				Ap1	-0.188
				L-triiodothyronine	-0.199
				estrogen receptor	-0.209
				HBEGF	-0.218
				THRB	-0.221
				CSF3	-0.222
				ERBB4	-0.254
				NKX2-3	-0.258
				MAP3K7	-0.259
				Calcineurin protein(s)	-0.269
				DNMT3B	-0.277
				PRL	-0.3
				resolvin D1	-0.313
				ALDH1A2	-0.314
				RAC1	-0.342
				ATF2	-0.362
				diethylstilbestrol	-0.367
				SB203580	-0.369
				oblimersen	-0.378
				HDAC6	-0.391
				NR3C1	-0.399
				3,4,5,3',4'-pentachlorobiphenyl	-0.408
				epigallocatechin-gallate	-0.484
				SMAD3	-0.502
				AKT1	-0.514
				Akt	-0.534
				parthenolide	-0.537
				DICER1	-0.548
				glucagon	-0.555
				hemin	-0.556
				medroxyprogesterone acetate	-0.558
				PRKAA1	-0.577
				CDH1	-0.592
				glutamine	-0.69
				LHX1	-0.707
				RAS	-0.728
				Sb202190	-0.735
				MTA1	-0.748
				STAT1	-0.765
				WISP2	-0.788
				SNAI2	-0.808
				MMP9	-0.816
				Sn50 peptide	-0.842
				Laminin (complex)	-0.849
				cholecalciferol	-0.853
				AGER	-0.865
				thioctic acid	-0.94
				ESR2	-0.943
				NR4A1	-0.956
				SMAD2	-0.988
				PTH	-0.998
				PP1	-1
				SFTPA1	-1
				SL 327	-1
				PELP1	-1
				histone deacetylase	-1
				suramin	-1
				RORA	-1.067
				BMS-754807	-1.067
				zymosan	-1.069
				DACH1	-1.131
				propranolol	-1.131
				infliximab	-1.134
				SOX9	-1.134
				Hdac	-1.134
				CIP2A	-1.134
				SOX3	-1.134
				PPIF	-1.134
				pyrrolidine dithiocarbamate	-1.163
				TXN	-1.172
				Ro31-8220	-1.195
				GMNN	-1.238
				CBX5	-1.265
				CHD4	-1.342
				LY294002	-1.379
				sunitinib	-1.404
				caffeic acid phenethyl ester	-1.427
				arsenic	-1.446
				Alpha catenin	-1.455
				baicalein	-1.477
				PTEN	-1.48
				emodin	-1.489
				IFNB1	-1.561
				SP600125	-1.566
				SPDEF	-1.567
				PD98059	-1.581
				IL10	-1.597
				filgrastim	-1.718
				EOMES	-1.732
				N-acetyl-L-cysteine	-1.756
				IFN Beta	-1.817
				FGF1	-1.941
				calphostin C	-1.949
				CYLD	-1.949
				cerivastatin	-1.951
				FGFR2	-2.029
				dexamethasone	-2.09
				RBPJ	-2.164
				GW9662	-2.201
				lipoxin A4	-2.211
				thalidomide	-2.213
				KLF2	-2.226
				curcumin	-2.229
				12-(3-adamantan-1-yl-ureido) dodecanoic acid	-2.236
				mibolerone	-2.236
				RUNX3	-2.236
				AG490	-2.578
				U0126	-2.825
